# Supplementary material for: Sustainable Poly(3-hydroxybutyrate) Bioplastic Production by Extremely Halophilic Haloarcula sp. PLQ Isolated from Qatari Extreme Environments
Source: Polymers (Basel). 2026 Jul 9;18(14):1693. doi: 10.3390/polym18141693 (PMC13431313; doi:10.3390/polym18141693)
Supplement: Supplementary file 1 [file polymers-18-01693-s001.zip]

Archive with 1 entries (1 files):
- polymers-4315475-supplementary.pdf
